# Supplementary material for: ﻿Two new species of the order Monhysterida (Nematoda) from the sea of China
Source: Zookeys. 2024 Feb 29;1193:63–79. doi: 10.3897/zookeys.1193.110188 (PMC10921063; doi:10.3897/zookeys.1193.110188)
Supplement: XML Treatment for Halomonhystera [file zookeys.1193.110188-treatment1.xml]

<!DOCTYPE tp:taxon-treatment
  PUBLIC "-//TaxonX//DTD Taxonomic Treatment Publishing DTD v0 20100105//EN" "tax-treatment-NSO.dtd">
<tp:taxon-treatment xmlns:tp="http://www.plazi.org/taxpub"><tp:treatment-meta><kwd-group><label>Taxon classification</label><kwd>
                <named-content content-type="kingdom">Animalia</named-content>
              </kwd><kwd>
                <named-content content-type="order">Monhysterida</named-content>
              </kwd><kwd>
                <named-content content-type="family">Monhysteridae</named-content>
              </kwd></kwd-group><mixed-citation publication-type="journal"><person-group><name><surname>Li</surname><given-names>Ting</given-names></name><name><surname>Huang</surname><given-names>Yong</given-names></name><name><surname>Huang</surname><given-names>Mian</given-names></name></person-group><article-title>﻿Two new species of the order <tp:taxon-name><tp:taxon-name-part taxon-name-part-type="order">Monhysterida</tp:taxon-name-part></tp:taxon-name> (<tp:taxon-name><tp:taxon-name-part taxon-name-part-type="phylum">Nematoda</tp:taxon-name-part></tp:taxon-name>) from the sea of China</article-title><source>Zookeys</source><day>29</day><month>02</month><year>2024</year><volume>1193</volume><fpage>63</fpage><lpage>79</lpage><pub-id pub-id-type="doi">10.3897/zookeys.1193.110188</pub-id></mixed-citation></tp:treatment-meta><tp:nomenclature><label>﻿Genus</label><tp:taxon-name>
              <object-id xmlns:xlink="http://www.w3.org/1999/xlink" content-type="arpha" xlink:type="simple">57C9B984-A7E3-550B-AFE4-4E60FF973C9A</object-id>
              <tp:taxon-name-part taxon-name-part-type="genus" reg="Halomonhystera">Halomonhystera</tp:taxon-name-part>
            </tp:taxon-name><tp:taxon-authority>Andrássy, 2006</tp:taxon-authority></tp:nomenclature><tp:treatment-sec sec-type="diagnosis" id="SECID0E4KAC"><title>Diagnosis.</title><p>Cuticle thin, smooth with few somatic setae; labial region not or only slightly off-set; outer labial and cephalic setae short, usually no longer than one-quarter of labial width; buccal cavity cuticularized, cup-shaped or funnel-shaped; amphidial fovea circular, located one to three head diameters from anterior end; pharynx relatively short, without basal bulb; secretory–excretory system well developed with large ventral gland and opening in anterior third of pharynx; females with single anterior ovary to the right of intestine; vulva usually close to anus; males with single outstretched testis; spicules thin, arcuate, with or without a capitulum; gubernaculum short, often with caudal apophysis; one or two ventral precloacal papillae and two or three pairs of smaller caudal papillae; rectum short and thin; tail conical, usually shorter in males than females; three or two caudal glands; spinneret surrounded by tube-like structure (modified from <xref ref-type="bibr" rid="B15">Leduc 2014</xref>).</p></tp:treatment-sec><ref-list><ref id="B15"><mixed-citation xmlns:xlink="http://www.w3.org/1999/xlink" xlink:type="simple"><person-group><name name-style="western"><surname>Leduc</surname><given-names>D</given-names></name></person-group> (<year>2014</year>) <article-title>Free-living nematodes of the genus <italic><tp:taxon-name><tp:taxon-name-part taxon-name-part-type="genus">Halomonhystera</tp:taxon-name-part></tp:taxon-name></italic> (<tp:taxon-name><tp:taxon-name-part taxon-name-part-type="family">Monhysteridae</tp:taxon-name-part></tp:taxon-name>) from the Southwest Pacific region and Ross Sea.</article-title><source>New Zealand Journal of Zoology</source><volume>41</volume>(<issue>1</issue>): <fpage>46</fpage>–<lpage>57</lpage>. <ext-link xlink:href="10.1080/03014223.2013.827581" ext-link-type="doi" xlink:type="simple">https://doi.org/10.1080/03014223.2013.827581</ext-link></mixed-citation></ref></ref-list></tp:taxon-treatment>
