# Supplementary material for: ﻿Two new species of the order Monhysterida (Nematoda) from the sea of China
Source: Zookeys. 2024 Feb 29;1193:63–79. doi: 10.3897/zookeys.1193.110188 (PMC10921063; doi:10.3897/zookeys.1193.110188)
Supplement: XML Treatment for Stylotheristus [file zookeys.1193.110188-treatment3.xml]

<!DOCTYPE tp:taxon-treatment
  PUBLIC "-//TaxonX//DTD Taxonomic Treatment Publishing DTD v0 20100105//EN" "tax-treatment-NSO.dtd">
<tp:taxon-treatment xmlns:tp="http://www.plazi.org/taxpub"><tp:treatment-meta><kwd-group><label>Taxon classification</label><kwd>
                  <named-content content-type="kingdom">Animalia</named-content>
                </kwd><kwd>
                  <named-content content-type="order">Monhysterida</named-content>
                </kwd><kwd>
                  <named-content content-type="family">Xyalidae</named-content>
                </kwd></kwd-group><mixed-citation publication-type="journal"><person-group><name><surname>Li</surname><given-names>Ting</given-names></name><name><surname>Huang</surname><given-names>Yong</given-names></name><name><surname>Huang</surname><given-names>Mian</given-names></name></person-group><article-title>﻿Two new species of the order <tp:taxon-name><tp:taxon-name-part taxon-name-part-type="order">Monhysterida</tp:taxon-name-part></tp:taxon-name> (<tp:taxon-name><tp:taxon-name-part taxon-name-part-type="phylum">Nematoda</tp:taxon-name-part></tp:taxon-name>) from the sea of China</article-title><source>Zookeys</source><day>29</day><month>02</month><year>2024</year><volume>1193</volume><fpage>63</fpage><lpage>79</lpage><pub-id pub-id-type="doi">10.3897/zookeys.1193.110188</pub-id></mixed-citation></tp:treatment-meta><tp:nomenclature><label>﻿Genus</label><tp:taxon-name>
                <object-id xmlns:xlink="http://www.w3.org/1999/xlink" content-type="arpha" xlink:type="simple">CC830091-309A-5DA9-9BC2-48515810A5CF</object-id>
                <tp:taxon-name-part taxon-name-part-type="genus" reg="Stylotheristus">Stylotheristus</tp:taxon-name-part>
              </tp:taxon-name><tp:taxon-authority>Lorenzen, 1977</tp:taxon-authority></tp:nomenclature><tp:treatment-sec sec-type="diagnosis" id="SECID0ETNAG"><title>Diagnosis.</title><p>Anterior sensilla arranged in two crowns with the number of setae in the second crown depending on the sex and life stage, 6+4 in females and juveniles and 6+10 in males, inner labial sensilla conical; buccal cavity conical; pharyngeal muscles well-developed around the buccal cavity; amphidial fovea transversely oval; spicules short; spermatheca present on the right side of intestine; three caudal glands opening at separate pores; tail conico-cylindrical with three terminal setae (<xref ref-type="bibr" rid="B22">Pinto and Neres 2020</xref>).</p></tp:treatment-sec><ref-list><ref id="B22"><mixed-citation xmlns:xlink="http://www.w3.org/1999/xlink" xlink:type="simple"><person-group><name name-style="western"><surname>Pinto</surname><given-names>TK</given-names></name><name name-style="western"><surname>Neres</surname><given-names>PF</given-names></name></person-group> (<year>2020</year>) <article-title>Four new species of free-living nematodes from shallow continental shelf of Portugal.</article-title><source>Zootaxa</source><volume>4722</volume>(<issue>1</issue>): <fpage>1</fpage>–<lpage>33</lpage>. <ext-link xlink:href="10.11646/zootaxa.4722.1.1" ext-link-type="doi" xlink:type="simple">https://doi.org/10.11646/zootaxa.4722.1.1</ext-link></mixed-citation></ref></ref-list></tp:taxon-treatment>
