# Supplementary material for: ﻿Two new species of the order Monhysterida (Nematoda) from the sea of China
Source: Zookeys. 2024 Feb 29;1193:63–79. doi: 10.3897/zookeys.1193.110188 (PMC10921063; doi:10.3897/zookeys.1193.110188)
Supplement: XML Treatment for Stylotheristus flagellicaudatus [file zookeys.1193.110188-treatment4.xml]

<!DOCTYPE tp:taxon-treatment
  PUBLIC "-//TaxonX//DTD Taxonomic Treatment Publishing DTD v0 20100105//EN" "tax-treatment-NSO.dtd">
<tp:taxon-treatment xmlns:tp="http://www.plazi.org/taxpub"><tp:treatment-meta><kwd-group><label>Taxon classification</label><kwd>
                  <named-content content-type="kingdom">Animalia</named-content>
                </kwd><kwd>
                  <named-content content-type="order">Monhysterida</named-content>
                </kwd><kwd>
                  <named-content content-type="family">Xyalidae</named-content>
                </kwd></kwd-group><mixed-citation publication-type="journal"><person-group><name><surname>Li</surname><given-names>Ting</given-names></name><name><surname>Huang</surname><given-names>Yong</given-names></name><name><surname>Huang</surname><given-names>Mian</given-names></name></person-group><article-title>﻿Two new species of the order <tp:taxon-name><tp:taxon-name-part taxon-name-part-type="order">Monhysterida</tp:taxon-name-part></tp:taxon-name> (<tp:taxon-name><tp:taxon-name-part taxon-name-part-type="phylum">Nematoda</tp:taxon-name-part></tp:taxon-name>) from the sea of China</article-title><source>Zookeys</source><day>29</day><month>02</month><year>2024</year><volume>1193</volume><fpage>63</fpage><lpage>79</lpage><pub-id pub-id-type="doi">10.3897/zookeys.1193.110188</pub-id></mixed-citation></tp:treatment-meta><tp:nomenclature><label>﻿</label><tp:taxon-name>
                <object-id xmlns:xlink="http://www.w3.org/1999/xlink" content-type="arpha" xlink:type="simple">C5446C0C-ED97-59DF-8D87-6CEFA8FE88E7</object-id>
                <tp:taxon-name-part taxon-name-part-type="genus" reg="Stylotheristus">Stylotheristus</tp:taxon-name-part>
                <tp:taxon-name-part taxon-name-part-type="species" reg="flagellicaudatus">flagellicaudatus</tp:taxon-name-part>
                <object-id xmlns:xlink="http://www.w3.org/1999/xlink" content-type="zoobank" xlink:type="simple">https://zoobank.org/3875D927-471F-4BEF-AF20-41B8F80B3380</object-id>
              </tp:taxon-name><tp:taxon-status xmlns:xlink="http://www.w3.org/1999/xlink" xlink:type="simple">sp. nov.</tp:taxon-status><xref ref-type="fig" rid="F4">Figs 4</xref><xref ref-type="fig" rid="F5">, 5</xref><xref ref-type="table" rid="T2">, Table 2</xref></tp:nomenclature><tp:treatment-sec sec-type="diagnosis" id="SECID0ESPAG"><title>Diagnosis.</title><p><italic><tp:taxon-name><tp:taxon-name-part taxon-name-part-type="genus" reg="Stylotheristus">Stylotheristus</tp:taxon-name-part><tp:taxon-name-part taxon-name-part-type="species" reg="flagellicaudatus">flagellicaudatus</tp:taxon-name-part></tp:taxon-name></italic> sp. nov. is characterized by relatively shorter body and longer tail than that of two species already described in this genus; cuticle striated; anterior sensilla arranged in two circles: the first circle consisting of six inner labial setiform papillae (3–4 µm), the second circle consisting of 16 long setae (12–19 µm); amphideal fovea transversely oval; well-developed muscle around funnel-shaped buccal cavity; spicules short, gubernaculum composed of a single piece, precloacal supplements absent; tail elongated, filiform.</p><fig id="F4" position="float" orientation="portrait"><object-id xmlns:xlink="http://www.w3.org/1999/xlink" content-type="doi" xlink:type="simple">10.3897/zookeys.1193.110188.figure4</object-id><object-id xmlns:xlink="http://www.w3.org/1999/xlink" content-type="arpha" xlink:type="simple">8F7FC2AB-E7B9-59A9-ABC8-85A7E9D07EAF</object-id><label>Figure 4.</label><caption><p>Drawings of <italic><tp:taxon-name><tp:taxon-name-part taxon-name-part-type="genus" reg="Stylotheristus">Stylotheristus</tp:taxon-name-part><tp:taxon-name-part taxon-name-part-type="species" reg="flagellicaudatus">flagellicaudatus</tp:taxon-name-part></tp:taxon-name></italic> sp. nov. <bold>A</bold> lateral view of pharyngeal region of holotype <bold>B</bold> lateral view of posterior portion, showing long conico-cylindrical tail <bold>C</bold> lateral view of anterior portion of holotype, showing the two circles of anterior setaes and oval amphideal fovea <bold>D</bold> entire view of male <bold>E</bold> cloacal region of holotype, showing spicule and gubernaculum. Scale bars: 20 µm (<bold>A</bold>–<bold>C, E</bold>), 30 µm (<bold>D</bold>).</p></caption><graphic xmlns:xlink="http://www.w3.org/1999/xlink" xlink:href="zookeys-1193-063_article-110188__-g004.jpg" position="float" orientation="portrait" xlink:type="simple" id="oo_994913.jpg"><uri content-type="original_file" xlink:type="simple">https://binary.pensoft.net/fig/994913</uri></graphic></fig></tp:treatment-sec><tp:treatment-sec sec-type="type material" id="SECID0ELRAG"><title>Type material.</title><p>Four males were collected. <bold><italic>Holotype</italic></bold>: ♂#1 on slide Sangengzhi 87-4. <bold><italic>Paratypes</italic></bold>: ♂#2 on slide Sangengzhi 81-10, ♂#3 on slide Sangengzhi 81-11 and ♂#4 on slide Sangengzhi 37-3.</p></tp:treatment-sec><tp:treatment-sec sec-type="type locality" id="SECID0EXRAG"><title>Type locality and habitat.</title><p>Holotype and other specimens were collected in the muddy sediment from the intertidal zone of Sangengzhi, Hainan Province (<named-content xmlns:xlink="http://www.w3.org/1999/xlink" content-type="dwc:verbatimCoordinates" xlink:type="simple"><named-content content-type="geo-json" specific-use="{&#34;type&#34;:&#34;Point&#34;,&#34;coordinates&#34;:[108.627222,19.448611]}" id="NCID0EASAG" xlink:type="simple">19°26′55″N, 108°37′38″E</named-content></named-content>).</p><fig id="F5" position="float" orientation="portrait"><object-id xmlns:xlink="http://www.w3.org/1999/xlink" content-type="doi" xlink:type="simple">10.3897/zookeys.1193.110188.figure5</object-id><object-id xmlns:xlink="http://www.w3.org/1999/xlink" content-type="arpha" xlink:type="simple">D5A0A92A-3D88-56B4-B0C5-A537B93CE53A</object-id><label>Figure 5.</label><caption><p>Microscopic images of <italic><tp:taxon-name><tp:taxon-name-part taxon-name-part-type="genus" reg="Stylotheristus">Stylotheristus</tp:taxon-name-part><tp:taxon-name-part taxon-name-part-type="species" reg="flagellicaudatus">flagellicaudatus</tp:taxon-name-part></tp:taxon-name></italic> sp. nov. <bold>A</bold> lateral view of anterior portion of holotype, showing conical inner labial setae (arrow 1), outer labial setae (arrow 2), subcephalic setae (arrow 3) and buccal cavity <bold>B</bold> lateral view of anterior portion of holotype, showing cephalic setae and amphideal fovea (arrow) <bold>C</bold> lateral view of cloacal region of holotype, showing spicule and gubernaculum (arrow) <bold>D</bold> lateral view of posterior portion of paratype 1, showing filiform tail and caudal setae <bold>E</bold> dorsal view of anterior portion of paratype 3, showing cephalic setae (arrow). Scale bars: 20 µm.</p></caption><graphic xmlns:xlink="http://www.w3.org/1999/xlink" xlink:href="zookeys-1193-063_article-110188__-g005.jpg" position="float" orientation="portrait" xlink:type="simple" id="oo_994914.jpg"><uri content-type="original_file" xlink:type="simple">https://binary.pensoft.net/fig/994914</uri></graphic></fig></tp:treatment-sec><tp:treatment-sec sec-type="etymology" id="SECID0EHTAG"><title>Etymology.</title><p>The species epithet “flagellicaudatus” refers to its long and filiform tail.</p></tp:treatment-sec><tp:treatment-sec sec-type="description" id="SECID0EWTAG"><title>Measurements.</title><p>Measurements are given in Table <xref ref-type="table" rid="T2">2</xref>.</p><table-wrap id="T2" position="float" orientation="portrait"><label>Table 2.</label><caption><p>Measurements of the <italic><tp:taxon-name><tp:taxon-name-part taxon-name-part-type="genus" reg="Stylotheristus">Stylotheristus</tp:taxon-name-part><tp:taxon-name-part taxon-name-part-type="species" reg="flagellicaudatus">flagellicaudatus</tp:taxon-name-part></tp:taxon-name></italic> sp. nov. (in µm except for ratios).</p></caption><table id="TID0EPTBG" rules="all"><tbody><tr><th rowspan="2" colspan="1" style="color: #231f20">Characters</th><th rowspan="1" colspan="1" style="color: #231f20">Holotype</th><th rowspan="1" colspan="1" style="color: #231f20">Paratypes</th></tr><tr><th rowspan="1" colspan="1" style="color: #231f20">male</th><th rowspan="1" colspan="1" style="color: #231f20">males (<italic>n</italic> = 3)</th></tr><tr><td rowspan="1" colspan="1" style="color: #231f20">Total body length</td><td rowspan="1" colspan="1" style="color: #231f20">1683</td><td rowspan="1" colspan="1" style="color: #231f20">1570.7 ± 39.3 (1526–1600)</td></tr><tr><td rowspan="1" colspan="1" style="color: #231f20">Maximum body diameter</td><td rowspan="1" colspan="1" style="color: #231f20">30</td><td rowspan="1" colspan="1" style="color: #231f20">31.7 ± 2.1 (31–34)</td></tr><tr><td rowspan="1" colspan="1" style="color: #231f20">Head diameter</td><td rowspan="1" colspan="1" style="color: #231f20">23</td><td rowspan="1" colspan="1" style="color: #231f20">23.7 ± 1.2 (23–25)</td></tr><tr><td rowspan="1" colspan="1" style="color: #231f20">Length of inner labial setae</td><td rowspan="1" colspan="1" style="color: #231f20">4</td><td rowspan="1" colspan="1" style="color: #231f20">3.0 ± 0 (3)</td></tr><tr><td rowspan="1" colspan="1" style="color: #231f20">Length of outer labial setae</td><td rowspan="1" colspan="1" style="color: #231f20">18</td><td rowspan="1" colspan="1" style="color: #231f20">19.3 ± 1.2 (18–20)</td></tr><tr><td rowspan="1" colspan="1" style="color: #231f20">Length of cephalic setae</td><td rowspan="1" colspan="1" style="color: #231f20">18</td><td rowspan="1" colspan="1" style="color: #231f20">19.3 ± 1.2 (18–20)</td></tr><tr><td rowspan="1" colspan="1" style="color: #231f20">Amphideal fovea as percentage of corresponding body diameter</td><td rowspan="1" colspan="1" style="color: #231f20">45</td><td rowspan="1" colspan="1" style="color: #231f20">45.0 ± 5.0 (40–50)</td></tr><tr><td rowspan="1" colspan="1" style="color: #231f20">Amphideal fovea from anterior end</td><td rowspan="1" colspan="1" style="color: #231f20">24</td><td rowspan="1" colspan="1" style="color: #231f20">25.0 ± 0 (25)</td></tr><tr><td rowspan="1" colspan="1" style="color: #231f20">Pharynx length</td><td rowspan="1" colspan="1" style="color: #231f20">201</td><td rowspan="1" colspan="1" style="color: #231f20">191.7 ± 5.7 (187–198)</td></tr><tr><td rowspan="1" colspan="1" style="color: #231f20">Body diameter at pharyngeal base</td><td rowspan="1" colspan="1" style="color: #231f20">36</td><td rowspan="1" colspan="1" style="color: #231f20">29.3 ± 1.2 (28–30)</td></tr><tr><td rowspan="1" colspan="1" style="color: #231f20">Length of spicules</td><td rowspan="1" colspan="1" style="color: #231f20">15</td><td rowspan="1" colspan="1" style="color: #231f20">14.0 ± 2.6 (11–16)</td></tr><tr><td rowspan="1" colspan="1" style="color: #231f20">Cloacal body diameter</td><td rowspan="1" colspan="1" style="color: #231f20">25</td><td rowspan="1" colspan="1" style="color: #231f20">24.7 ± 0.6 (24–25)</td></tr><tr><td rowspan="1" colspan="1" style="color: #231f20">Tail length</td><td rowspan="1" colspan="1" style="color: #231f20">310</td><td rowspan="1" colspan="1" style="color: #231f20">299.7 ± 0.6 (299–300)</td></tr><tr><td rowspan="1" colspan="1" style="color: #231f20">a</td><td rowspan="1" colspan="1" style="color: #231f20">56.1</td><td rowspan="1" colspan="1" style="color: #231f20">49.5 ± 4.4 (44.9–53.3)</td></tr><tr><td rowspan="1" colspan="1" style="color: #231f20">b</td><td rowspan="1" colspan="1" style="color: #231f20">8.4</td><td rowspan="1" colspan="1" style="color: #231f20">8.2 ± 0.1 (8.1–8.3)</td></tr><tr><td rowspan="1" colspan="1" style="color: #231f20">c</td><td rowspan="1" colspan="1" style="color: #231f20">5.4</td><td rowspan="1" colspan="1" style="color: #231f20">5.2 ± 0.2 (5.1–5.5)</td></tr><tr><td rowspan="1" colspan="1" style="color: #231f20">c’</td><td rowspan="1" colspan="1" style="color: #231f20">12.4</td><td rowspan="1" colspan="1" style="color: #231f20">12.1 ± 0.3 (12.0–12.5)</td></tr></tbody></table></table-wrap></tp:treatment-sec><tp:treatment-sec sec-type="description" id="SECID0EO3AG"><title>Description.</title><p><bold>Males.</bold> Body slender, cylindrical, and gradually tapering towards tail end. Cuticle striated. Six longitudinal lines of short somatic setae sparsely distributed throughout the body, 4–6 µm long. Anterior sensilla arranged in two circles: the first circle consisting of six inner labial setiform papillae, conical, 3–4 µm long; the second circle consisting of six outer labial setae (18–19 µm), four cephalic setae (16–17 µm) and six subcephalic setae (12–13 µm), situated at the level of buccal cavity base. Buccal cavity funnel-shaped, with well-developed pharyngeal muscles around it. Pharynx cylindrical, not expanded at posterior end. Amphideal fovea transversely oval, 8 µm high and 11–12 µm wide, occupying 40–50% of corresponding body diameter, located at the position of 24–25 µm from the anterior end. Nerve ring located at the middle of pharynx. Secretory–excretory pore not observed. Tail elongated, conico-cylindrical, posterior three-quarters filiform. Three terminal setae 10 µm long, three caudal glands present.</p><p>Reproductive system monorchid, an anterior testis outstretched, to the left side of intestine. Spicules short and thin, almost straight, 46–64% of cloacal body diameter long. Gubernaculum simple, short, and laminar, about 70% of spicules length. Precloacal supplements absent.</p><p><bold>Females</bold> not found.</p></tp:treatment-sec></tp:taxon-treatment>
